# Supplementary material for: A Custom Ultra-Low-Cost 3D Bioprinter Supports Cell Growth and Differentiation
Source: Front Bioeng Biotechnol. 2020 Nov 4;8:580889. doi: 10.3389/fbioe.2020.580889 (PMC7676439; doi:10.3389/fbioe.2020.580889)
Supplement: Supplementary Video 1 — Footage of 3D bioprinting process. [file Presentation_1.zip]

Archive with 7 entries (7 files):
- Supplementary Figures and Table.pdf
- Supplementary Video S1.MP4
- Supplementary Video S2(a).AVI
- Supplementary Video S2(b).AVI
- Supplementary Video S3(a).AVI
- Supplementary Video S3(b).AVI
- Supplementary Video S4.AVI
